# Supplementary material for: Synthesis and Antibacterial Activity of New Azole, Diazole and Triazole Derivatives Based on p-Aminobenzoic Acid
Source: Molecules. 2021 Apr 29;26(9):2597. doi: 10.3390/molecules26092597 (PMC8125559; doi:10.3390/molecules26092597)
Supplement: Supplementary file 1 [file molecules-26-02597-s001.zip]

Archive with 1 entries (1 files):
- molecules-1170194-supplementary.pdf
